# Supplementary material for: Optimization of iTRAQ labelling coupled to OFFGEL fractionation as a proteomic workflow to the analysis of microsomal proteins of Medicago truncatula roots
Source: Proteome Sci. 2012 Jun 6;10:37. doi: 10.1186/1477-5956-10-37 (PMC3442994; doi:10.1186/1477-5956-10-37)
Supplement: Additional file 1 — Impact of iTRAQ labelling on peptide pI and OGE fractionwise. This table shows the reproducibility of observed peptide pI shifts in at least 3 independent experiments of labelled samples in groups A, B, C and D. It presents peptide sequences, Paragon confidence score, observed (Obs mass) and theoretical masses (Theo mass), the mass modification induced by iTRAQ labelling and OGE fractions (OGF) before and after the labelling. Moreover the retention time (Rt) of non-modified and labelled peptides together with the difference (Diff) in retention time due to the iTRAQ tags are as well shown in this table. [file 1477-5956-10-37-S1.xls]

## Sheet: Sheet1
	Group A: Peptides shifted to more basic OGE fraction.
		Sequence	Score	Obs mass	Theo mass	Modification	OGF	Rt (min)	Rt	Diff
1	Unlabelled	ECADLWPR	99	1045.46	1045.46		frac 1	17.25
	iTRAQ 1	ECADLWPR	99	1190.62	1190.57	145.11	frac 3	24	23.625	6.375
	iTRAQ 3	ECADLWPR	99	1190.62	1190.57	145.11	frac 3	23.5
	iTRAQ 5	ECADLWPR	99	1190.61	1190.57	145.11	frac 4	23.5
	iTRAQ 6	ECADLWPR	99	1190.48	1190.57	145.11	frac 4	23.5
2	Unlabelled	AYLEDFYR	99	1075.5	1075.5		frac 1	18.75
	iTRAQ 1	AYLEDFYR	99	1220.66	1220.61	145.11	frac 3	27	26.4062	7.65625
	iTRAQ 2	AYLEDFYR	95	1220.62	1220.61	145.11	frac 3	26
	iTRAQ 3	AYLEDFYR	99	1220.67	1220.61	145.11	frac 3	26.5
	iTRAQ 4	AYLEDFYR	99	1220.68	1220.61	145.11	frac 4	27
	iTRAQ 6	AYLEDFYR	99	1220.67	1220.61	145.11	frac 4	26
	iTRAQ 7	AYLEDFYR	99	1220.6	1220.61	145.11	frac 2,3	26.25
	iTRAQ 8	AYLEDFYR	99	1220.6	1220.61	145.11	frac 3	26.25
	iTRAQ 9	AYLEDFYR	99	1220.54	1220.61	145.11	frac 3	26.25
3	Unlabelled	EQMGYTFDALK	99	1301.57	1301.58		frac 1	18.75
	iTRAQ 1	EQMGYTFDALK	99	1590.88	1590.81	289.227	frac 3	25.5	24.95	6.2
	iTRAQ 3	EQMGYTFDALK	99	1590.88	1590.81	289.227	frac 3	25
	iTRAQ 4	EQMGYTFDALK	99	1590.89	1590.81	289.227	frac 3	25
	iTRAQ 6	EQMGYTFDALK	99	1590.87	1590.81	289.227	frac 4	24.5
	iTRAQ 8	EQMGYTFDALK	99	1590.8	1590.81	289.227	frac 3	24.75
4	Unlabelled	TMADEGVVALWR	99	1346.66	1346.65		frac 1	23.25
	iTRAQ 1	TMADEGVVALWR	99	1491.86	1491.77	145.12	frac 3	30.5	29.2857	6.03571
	iTRAQ 2	TMADEGVVALWR	99	1491.8	1491.77	145.12	frac 3	29
	iTRAQ 3	TMADEGVVALWR	99	1491.85	1491.77	145.12	frac 3	30
	iTRAQ 6	TMADEGVVALWR	99	1491.88	1491.77	145.12	frac 3,4	30
	iTRAQ 7	TMADEGVVALWR	99	1491.7	1491.77	145.12	frac 1,2,3,4	28.5
	iTRAQ 8	TMADEGVVALWR	99	1491.75	1491.77	145.12	frac 1,2,3	28.5
	iTRAQ 9	TMADEGVVALWR	99	1491.7	1491.77	145.12	frac 3,4	28.5
5	Unlabelled	ECSGVEPQLWAR	99	1430.66	1430.66		frac 1	17.25
	iTRAQ 1	ECSGVEPQLWAR	99	1575.84	1575.77	145.111	frac 3	24.5	24.125	6.875
	iTRAQ 3	ECSGVEPQLWAR	99	1575.83	1575.77	145.111	frac 3	24
	iTRAQ 4	ECSGVEPQLWAR	99	1575.87	1575.77	145.111	frac 4	24
	iTRAQ 6	ECSGVEPQLWAR	99	1575.83	1575.77	145.111	frac 3	24
6	Unlabelled	NQIDEIVLVGGSTR	99	1499.77	1499.78		frac 1	18.75
	iTRAQ 1	NQIDEIVLVGGSTR	99	1644.97	1644.9	145.128	frac 3	26.5	25.6429	6.89286
	iTRAQ 2	NQIDEIVLVGGSTR	99	1644.91	1644.9	145.128	frac 3	25
	iTRAQ 3	NQIDEIVLVGGSTR	99	1644.98	1644.9	145.128	frac 3,4	26
	iTRAQ 4	NQIDEIVLVGGSTR	99	1644.99	1644.9	145.128	frac 3,4	26
	iTRAQ 6	NQIDEIVLVGGSTR	99	1644.98	1644.9	145.128	frac 4	25
	iTRAQ 8	NQIDEIVLVGGSTR	99	1644.88	1644.9	145.128	frac 2,3	25.5
	iTRAQ 9	NQIDEIVLVGGSTR	99	1644.82	1644.9	145.128	frac 3	25.5
7	Unlabelled	LAEMPADSGYPAYLAAR	99	1794.81	1794.84		frac 1	18.75
	iTRAQ 1	LAEMPADSGYPAYLAAR	99	1940.06	1939.97	145.133	frac 3	26.5	26.125	7.375
	iTRAQ 3	LAEMPADSGYPAYLAAR	99	1940.07	1939.97	145.133	frac 3	26
	iTRAQ 4	LAEMPADSGYPAYLAAR	99	1940.09	1939.97	145.133	frac 4	26.5
	iTRAQ 8	LAEMPADSGYPAYLAAR	99	1939.94	1939.97	145.133	frac 3	25.5
8	Unlabelled	ELEFYMK	99	958.447	958.458		frac 1	18.75
	iTRAQ 1	ELEFYMK	99	1247.71	1247.66	289.2	frac 3	26.5	25.8333	7.08333
	iTRAQ 8	ELEFYMK	99	1247.65	1247.66	289.2	frac 3	25.5
	iTRAQ 9	ELEFYMK	99	1247.6	1247.66	289.2	frac 3	25.5
9	Unlabelled	IPSAVGYQPTLSTDLGGLQER	99	2201.03	2201.13		frac 1	18.25	26.5833	8.33333
	iTRAQ 4	IPSAVGYQPTLSTDLGGLQER	99	2346.39	2346.24	145.111	frac 4	27.5
	iTRAQ 6	IPSAVGYQPTLSTDLGGLQER	99	2346.25	2346.24	145.111	frac 4	26
	iTRAQ 8	IPSAVGYQPTLSTDLGGLQER	99	2346.2	2346.24	145.111	frac 3	26.25
10	Unlabelled	AQIWDTAGQER	99	1273.55	1273.59		frac 1	19
	iTRAQ 1	AQIWDTAGQER	99	1418.76	1418.71	145.12	frac 3	21.5	21.3	2.3
	iTRAQ 2	AQIWDTAGQER	99	1418.7	1418.71	145.12	frac 3	21
	iTRAQ 3	AQIWDTAGQER	99	1418.77	1418.71	145.12	frac 3	21.5
	iTRAQ 4	AQIWDTAGQER	99	1418.82	1418.71	145.12	frac 4	21.5
	iTRAQ 6	AQIWDTAGQER	99	1418.76	1418.71	145.12	frac 4	21
11	Unlabelled	AGGECLTFDQLALR	99	1549.7	1549.77		frac 1	18.75	27.3	8.55
	iTRAQ 1	AGGECLTFDQLALR	99	1694.94	1694.87	145.097	frac 3	28
	iTRAQ 4	AGGECLTFDQLALR	99	1694.97	1694.87	145.097	frac 4	28
	iTRAQ 6	AGGECLTFDQLALR	99	1694.74	1694.87	145.097	frac 4	26.5
	iTRAQ 8	AGGECLTFDQLALR	99	1694.84	1694.87	145.097	frac 3	27
	iTRAQ 9	AGGECLTFDQLALR	99	1694.77	1694.87	145.097	frac 4	27
12	Unlabelled	VDFAYSFFEK	99	1251.57	1251.61	289.178	frac 1	23	30	7
	iTRAQ 6	VDFAYSFFEK	99	1540.77	1540.79	289.178	frac 3	30
	iTRAQ 8	VDFAYSFFEK	99	1540.77	1540.79	289.178	frac 3	30
	iTRAQ 9	VDFAYSFFEK	99	1540.7	1540.79	289.178	frac 3	30
13	Unlabelled	IFDKPEDFIAER	99	1478.68	1478.74	289.216	frac 1	20
	iTRAQ 6	IFDKPEDFIAER	99	1767.91	1767.95	289.216	frac 4	26	26.1667	6.16667
	iTRAQ 7	IFDKPEDFIAER	99	1767.93	1767.95	289.216	frac 3	26.25
	iTRAQ 8	IFDKPEDFIAER	99	1767.93	1767.95	289.216	frac 3	26.25
14	Unlabelled	GLFTSDQILFTDTR	99	1612.8	1612.79		frac 1	24
	iTRAQ 6	GLFTSDQILFTDTR	99	1757.89	1757.92	145.13	frac 4	30	30	6
	iTRAQ 8	GLFTSDQILFTDTR	99	1757.89	1757.92	145.13	frac 3	30
	iTRAQ 9	GLFTSDQILFTDTR	99	1757.83	1757.92	145.13	frac 3	30
15	Unlabelled	TTPSYVAFTDSER	99	1472.6	1472.66	145.125	frac 1	19	22.3333	3.33333
	iTRAQ 3	TTPSYVAFTDSER	99	1617.86	1617.79	145.125	frac 3	22.5
	iTRAQ 6	TTPSYVAFTDSER	99	1617.78	1617.79	145.125	frac 4	22
	iTRAQ 9	TTPSYVAFTDSER	99	1617.72	1617.79	145.125	frac 3	22.5
16	Unlabelled	LDTGNFSWGSEAVTR	99	1638.69	1638.76		frac 1	22	25.4167	3.41667
	iTRAQ 6	LDTGNFSWGSEAVTR	99	1783.74	1783.87	145.113	frac 4	25
	iTRAQ 8	LDTGNFSWGSEAVTR	99	1783.85	1783.87	145.113	frac 2,3	25.5
	iTRAQ 9	LDTGNFSWGSEAVTR	99	1783.81	1783.87	145.113	frac 3	25.75
17	Unlabelled	LWQVPETLPAEVVGK	99	1664.87	1664.93		frac 2	28.5	29.6667	1.16667
	iTRAQ 4	LWQVPETLPAEVVGK	99	1954.26	1954.13	289.194	frac 4	30.5
	iTRAQ 6	LWQVPETLPAEVVGK	99	1954.09	1954.13	289.194	frac 3	29.25
	iTRAQ 8	LWQVPETLPAEVVGK	99	1954.09	1954.13	289.194	frac 3	29.25
18	Unlabelled	QLDAHIEEQFGGGR	99	1555.68	1555.73		frac 2	21.75	22.6	0.85
	iTRAQ 1	QLDAHIEEQFGGGR	99	1700.9	1700.85	145.114	frac 3	23
	iTRAQ 3	QLDAHIEEQFGGGR	99	1700.91	1700.85	145.114	frac 3	22.5
	iTRAQ 4	QLDAHIEEQFGGGR	99	1700.95	1700.85	145.114	frac 4	23
	iTRAQ 6	QLDAHIEEQFGGGR	99	1700.73	1700.85	145.114	frac 4	22
	iTRAQ 9	QLDAHIEEQFGGGR	99	1700.79	1700.85	145.114	frac 3	22.5
19	Unlabelled	GFGFVTFAEEK	99	1230.6	1230.61		frac 2	28.5	28.9	0.4
	iTRAQ 1	GFGFVTFAEEK	99	1519.88	1519.8	289.19	frac 3	29.5
	iTRAQ 3	GFGFVTFAEEK	99	1519.88	1519.8	289.19	frac 3	29
	iTRAQ 4	GFGFVTFAEEK	99	1519.9	1519.8	289.19	frac 3,4	29.5
	iTRAQ 6	GFGFVTFAEEK	99	1519.68	1519.8	289.19	frac 4	28
	iTRAQ 8	GFGFVTFAEEK	99	1519.78	1519.8	289.19	frac 3	28.5
20	Unlabelled	AFLVEEQK	99	962.496	962.509		frac 2	21.75
	iTRAQ 1	AFLVEEQK	99	1251.75	1251.72	289.21	frac 3	21.5	21.9062	0.15625
	iTRAQ 2	AFLVEEQK	99	1251.7	1251.72	289.21	frac 3	21.5
	iTRAQ 3	AFLVEEQK	99	1251.76	1251.72	289.21	frac 3	22
	iTRAQ 4	AFLVEEQK	99	1251.8	1251.72	289.21	frac 4	22
	iTRAQ 6	AFLVEEQK	99	1251.76	1251.72	289.21	frac 4	21.5
	iTRAQ 7	AFLVEEQK	99	1251.7	1251.72	289.21	frac 3	22.5
	iTRAQ 8	AFLVEEQK	99	1251.72	1251.72	289.21	frac 3	22.5
	iTRAQ 9	AFLVEEQK	99	1251.64	1251.72	289.21	frac 3, 4	21.75
21	Unlabelled	IFEGEALLR	99	1046.6	1046.59		frac 2	25.5
	iTRAQ 1	IFEGEALLR	99	1191.74	1191.69	145.1	frac 3	28.5	27.8571	2.35714
	iTRAQ 3	IFEGEALLR	99	1191.74	1191.69	145.1	frac 3	28
	iTRAQ 4	IFEGEALLR	99	1191.77	1191.69	145.1	frac 4	28.5
	iTRAQ 5	IFEGEALLR	99	1191.72	1191.69	145.1	frac 4	27.5
	iTRAQ 6	IFEGEALLR	99	1191.61	1191.69	145.1	frac 4	27
	iTRAQ 8	IFEGEALLR	99	1191.67	1191.69	145.1	frac 3	27.75
	iTRAQ 9	IFEGEALLR	99	1191.64	1191.69	145.1	frac 3,4	27.75
22	Unlabelled	ISGLIYEETR	99	1179.61	1179.61		frac 2	22.5
	iTRAQ 1	ISGLIYEETR	99	1324.77	1324.72	145.113	frac 1,2,3	26	25.2143	2.71429
	iTRAQ 2	ISGLIYEETR	99	1324.73	1324.72	145.113	frac 3	25
	iTRAQ 3	ISGLIYEETR	99	1324.78	1324.72	145.113	frac 3,4	25.5
	iTRAQ 4	ISGLIYEETR	99	1324.79	1324.72	145.113	frac 3,4	25.5
	iTRAQ 6	ISGLIYEETR	99	1324.64	1324.72	145.113	frac 3,4	25
	iTRAQ 8	ISGLIYEETR	99	1324.72	1324.72	145.113	frac 1,2,3	24.75
	iTRAQ 9	ISGLIYEETR	99	1324.67	1324.72	145.113	frac 3	24.75
23	Unlabelled	TTAEEGVVALWR	99	1330.73	1330.71		frac 2	27.75
	iTRAQ 1	TTAEEGVVALWR	99	1475.87	1475.8	145.088	frac 3	29	28.4286	0.678571
	iTRAQ 2	TTAEEGVVALWR	99	1475.82	1475.8	145.088	frac 3	28
	iTRAQ 3	TTAEEGVVALWR	99	1475.87	1475.8	145.088	frac 3	28.5
	iTRAQ 4	TTAEEGVVALWR	99	1475.9	1475.8	145.088	frac 4	29
	iTRAQ 6	TTAEEGVVALWR	99	1475.79	1475.8	145.088	frac 4	29
	iTRAQ 8	TTAEEGVVALWR	99	1475.78	1475.8	145.088	frac 3	27.75
	iTRAQ 9	TTAEEGVVALWR	99	1475.74	1475.8	145.088	frac 3	27.75
24	Unlabelled	LLIQNQDEMIK	99	1343.72	1343.72		frac 2	23.25
	iTRAQ 1	LLIQNQDEMIK	99	1632.98	1632.92	289.207	frac 3	25	24.4167	1.16667
	iTRAQ 2	LLIQNQDEMIK	99	1632.91	1632.92	289.207	frac 3	24
	iTRAQ 3	LLIQNQDEMIK	99	1632.99	1632.92	289.207	frac 3	24.5
	iTRAQ 4	LLIQNQDEMIK	99	1633.01	1632.92	289.207	frac 3,4	25
	iTRAQ 6	LLIQNQDEMIK	99	1632.98	1632.92	289.207	frac 3,4	24
	iTRAQ 9	LLIQNQDEMIK	99	1632.84	1632.92	289.207	frac 3,4	24
25	Unlabelled	IQDKEGIPPDQQR	99	1522.75	1522.77		frac 2	20.25
	iTRAQ 1	IQDKEGIPPDQQR	99	1812.04	1811.99	289.218	frac 3	20	19.7857	-0.464286
	iTRAQ 2	IQDKEGIPPDQQR	99	1811.98	1811.99	289.218	frac 3	19.5
	iTRAQ 3	IQDKEGIPPDQQR	99	1812.06	1811.99	289.218	frac 3	18.5
	iTRAQ 4	IQDKEGIPPDQQR	99	1812.11	1811.99	289.218	frac 3	20
	iTRAQ 6	IQDKEGIPPDQQR	99	1811.99	1811.99	289.218	frac 4	20
	iTRAQ 8	IQDKEGIPPDQQR	99	1812	1811.99	289.218	frac 3	20.25
	iTRAQ 9	IQDKEGIPPDQQR	99	1811.91	1811.99	289.218	frac 3	20.25
26	Unlabelled	TMVYPEAGFELQR	99	1539.75	1539.74		frac 2	24.75
	iTRAQ 1	TMVYPEAGFELQR	99	1684.92	1684.85	145.105	frac 3	26.5	25.75	1
	iTRAQ 3	TMVYPEAGFELQR	99	1684.93	1684.85	145.105	frac 3	26
	iTRAQ 4	TMVYPEAGFELQR	99	1684.95	1684.85	145.105	frac 3,4	26
	iTRAQ 6	TMVYPEAGFELQR	99	1684.87	1684.85	145.105	frac 4	25
	iTRAQ 8	TMVYPEAGFELQR	99	1684.83	1684.85	145.105	frac 3	25.5
	iTRAQ 9	TMVYPEAGFELQR	99	1684.78	1684.85	145.105	frac 3,4	25.5
27	Unlabelled	EQDVSLGANKFPER	99	1588.76	1588.77		frac 2	21
	iTRAQ 1	EQDVSLGANKFPER	99	1878.05	1878	289.221	frac 3	21	20.8571	-0.142857
	iTRAQ 2	EQDVSLGANKFPER	99	1877.97	1878	289.221	frac 3	20.5
	iTRAQ 3	EQDVSLGANKFPER	99	1878.07	1878	289.221	frac 3	20.5
	iTRAQ 4	EQDVSLGANKFPER	99	1878.13	1878	289.221	frac 3,4	21
	iTRAQ 6	EQDVSLGANKFPER	99	1877.86	1878	289.221	frac 3,4	21
	iTRAQ 8	EQDVSLGANKFPER	99	1877.99	1878	289.221	frac 3	21
	iTRAQ 9	EQDVSLGANKFPER	99	1877.91	1878	289.221	frac 3,4	21
28	Unlabelled	GQGGIQQLLAAEQEAQR	99	1795.94	1795.93		frac 2	25.5
	iTRAQ 1	GQGGIQQLLAAEQEAQR	99	1941.09	1941.03	145.098	frac 3	27	26.45	0.95
	iTRAQ 3	GQGGIQQLLAAEQEAQR	99	1941.12	1941.03	145.098	frac 3	26.5
	iTRAQ 4	GQGGIQQLLAAEQEAQR	99	1941.13	1941.03	145.098	frac 4	27
	iTRAQ 6	GQGGIQQLLAAEQEAQR	99	1941.1	1941.03	145.098	frac 4	25.5
	iTRAQ 8	GQGGIQQLLAAEQEAQR	99	1940.99	1941.03	145.098	frac 3	26.25
29	Unlabelled	QYAVFDEK	99	981.444	981.458		frac 2	23.25
	iTRAQ 1	QYAVFDEK	99	1287.72	1287.68	306.224	frac 3	22	21.7	-1.55
	iTRAQ 3	QYAVFDEK	99	1287.73	1287.68	306.224	frac 3	21.5
	iTRAQ 6	QYAVFDEK	99	1287.63	1287.68	306.224	frac 4	21.5
	iTRAQ 8	QYAVFDEK	99	1287.68	1287.68	306.224	frac 3	21.75
	iTRAQ 9	QYAVFDEK	99	1287.61	1287.68	306.224	frac 3	21.75
30	Unlabelled	QLDSHIEEQFGGGR	99	1554.7	1554.71		frac 2	23.25
	iTRAQ 1	QLDSHIEEQFGGGR	99	1716.89	1716.84	162.134	frac 3	22.5	22.125	-1.125
	iTRAQ 3	QLDSHIEEQFGGGR	99	1716.91	1716.84	162.134	frac 3	22
	iTRAQ 4	QLDSHIEEQFGGGR	99	1716.95	1716.84	162.134	frac 4	22.5
	iTRAQ 6	QLDSHIEEQFGGGR	99	1716.88	1716.84	162.134	frac 4	21.5
	iTRAQ 7	QLDSHIEEQFGGGR	99	1716.81	1716.84	162.134	frac 3	22.5
	iTRAQ 9	QLDSHIEEQFGGGR	99	1716.83	1716.84	162.134	frac 3	21.75
31	Unlabelled	FDVGVKEIEGWTAR	99	1605.76	1605.84		frac 2	27	28.6667	1.66667
	iTRAQ 4	FDVGVKEIEGWTAR	99	1895.15	1895.03	289.188	frac 4	29.5
	iTRAQ 6	FDVGVKEIEGWTAR	99	1894.88	1895.03	289.188	frac 4	28
	iTRAQ 8	FDVGVKEIEGWTAR	99	1895	1895.03	289.188	frac 3	28.5
32	Unlabelled	HFEVDLSAFR	99	1220.61	1219.61		frac 3	27.75	27.75	0
	iTRAQ 7	HFEVDLSAFR	99	1364.7	1364.71	145.102	frac 4	27.75
	iTRAQ 8	HFEVDLSAFR	99	1364.69	1364.71	145.102	frac 4	27.75
	iTRAQ 9	HFEVDLSAFR	99	1364.65	1364.71	145.102	frac 4	27.75
33	Unlabelled	CALVYGQMNEPPGAR	99	1661.75	1661.78		frac 4	21.75
	iTRAQ 1	CALVYGQMNEPPGAR	99	1806.93	1806.87	145.099	frac 6	22	21.7857	0.0357143
	iTRAQ 2	CALVYGQMNEPPGAR	99	1806.89	1806.87	145.099	frac 6	21.5
	iTRAQ 3	CALVYGQMNEPPGAR	99	1806.94	1806.87	145.099	frac 6	21.5
	iTRAQ 4	CALVYGQMNEPPGAR	99	1806.98	1806.87	145.099	frac 5,6,7,8	22
	iTRAQ 6	CALVYGQMNEPPGAR	99	1806.76	1806.87	145.099	frac 6,7	22
	iTRAQ 8	CALVYGQMNEPPGAR	99	1806.82	1806.87	145.099	frac 6	21.75
	iTRAQ 9	CALVYGQMNEPPGAR	99	1806.81	1806.87	145.099	frac 6	21.75
34	Unlabelled	NAVVTVPAYFNDSQR	99	1679.81	1679.84		frac 4	24
	iTRAQ 1	NAVVTVPAYFNDSQR	99	1825	1824.94	145.096	frac 5,6	25	24.3571	0.357143
	iTRAQ 2	NAVVTVPAYFNDSQR	99	1824.93	1824.94	145.096	frac 5,6	24
	iTRAQ 3	NAVVTVPAYFNDSQR	99	1825.02	1824.94	145.096	frac 5,6	24.5
	iTRAQ 4	NAVVTVPAYFNDSQR	99	1825.02	1824.94	145.096	frac 6	24.5
	iTRAQ 6	NAVVTVPAYFNDSQR	99	1824.82	1824.94	145.096	frac 5,6	24.5
	iTRAQ 8	NAVVTVPAYFNDSQR	99	1824.89	1824.94	145.096	frac 5, 6,7	24
	iTRAQ 9	NAVVTVPAYFNDSQR	99	1824.87	1824.94	145.096	frac 5,6	24
35	Unlabelled	QPTELELAQAFHQGK	99	1695.85	1695.85		frac 4	24.75
	iTRAQ 1	QPTELELAQAFHQGK	99	1985.13	1985.07	289.218	frac 4	25.5	25.0833	0.333333
	iTRAQ 3	QPTELELAQAFHQGK	99	1985.17	1985.07	289.218	frac 5	25
	iTRAQ 4	QPTELELAQAFHQGK	99	1985.18	1985.07	289.218	frac 5	26
	iTRAQ 6	QPTELELAQAFHQGK	99	1984.92	1985.07	289.218	frac 5	24.5
	iTRAQ 8	QPTELELAQAFHQGK	99	1985.01	1985.07	289.218	frac 5	24.75
	iTRAQ 9	QPTELELAQAFHQGK	99	1984.97	1985.07	289.218	frac 5	24.75
36	Unlabelled	TALTYVDNNDGSWHR	99	1747.81	1747.8		frac 4	22.5
	iTRAQ 1	TALTYVDNNDGSWHR	99	1892.96	1892.9	145.101	frac 5	22.5	22.6	0.1
	iTRAQ 3	TALTYVDNNDGSWHR	99	1892.99	1892.9	145.101	frac 5	22.5
	iTRAQ 4	TALTYVDNNDGSWHR	99	1893.01	1892.9	145.101	frac 5	23
	iTRAQ 6	TALTYVDNNDGSWHR	99	1892.76	1892.9	145.101	frac 5	22.5
	iTRAQ 9	TALTYVDNNDGSWHR	99	1892.84	1892.9	145.101	frac 5	22.5
37	Unlabelled	QQFPLALYQVDK	99	1448.75	1448.78		frac 4	27
	iTRAQ 4	QQFPLALYQVDK	99	1738.06	1737.98	289.199	frac 6	27.5	26.9167	-0.0833333
	iTRAQ 8	QQFPLALYQVDK	99	1737.91	1737.98	289.199	frac 4,5, 6	27
	iTRAQ 9	QQFPLALYQVDK	99	1737.89	1737.98	289.199	frac 5	26.25
38	Unlabelled	ADGFAGVFPEHK	99	1273.58	1273.6		frac 4	23.25
	iTRAQ 5	ADGFAGVFPEHK	99	1562.87	1562.82	289.216	frac 5	23	24	0.75
	iTRAQ 8	ADGFAGVFPEHK	99	1562.84	1562.82	289.216	frac 5	25
	iTRAQ 9	ADGFAGVFPEHK	99	1562.76	1562.82	289.216	frac 5	24
39	Unlabelled	SLEGLQANVQR	99	1213.61	1213.63		frac 4	20.25
	iTRAQ 1	SLEGLQANVQR	99	1358.82	1358.75	145.125	frac 6	21	21	0.75
	iTRAQ 7	SLEGLQANVQR	99	1358.72	1358.75	145.125	frac 6	21
	iTRAQ 8	SLEGLQANVQR	99	1358.71	1358.75	145.125	frac 6	21
	iTRAQ 9	SLEGLQANVQR	99	1358.7	1358.75	145.125	frac 6	21
40	Unlabelled	TFDNVYYK	99	1048.46	1048.47		frac 4	21
	iTRAQ 1	TFDNVYYK	99	1337.74	1337.7	289.225	frac 5	22	21.9	0.9
	iTRAQ 5	TFDNVYYK	99	1337.74	1337.7	289.225	frac 5	21
	iTRAQ 6	TFDNVYYK	99	1337.59	1337.7	289.225	frac 5	21.5
	iTRAQ 8	TFDNVYYK	99	1337.68	1337.7	289.225	frac 5	21.75
	iTRAQ 9	TFDNVYYK	99	1337.76	1337.7	289.225	frac 5	23.25
41	Unlabelled	MLSPLILGDEHYQTAR	99	1842.91	1842.96		frac 4	27.75
	iTRAQ 3	MLSPLILGDEHYQTAR	99	1988.16	1988.04	145.083	frac 5	29	28.5	0.75
	iTRAQ 6	MLSPLILGDEHYQTAR	99	1988.04	1988.04	145.083	frac 5	28
	iTRAQ 8	MLSPLILGDEHYQTAR	99	1987.96	1988.04	145.083	frac 5	28.5
42	Unlabelled	SSFDAFQQILK	99	1282.65	1282.67		frac 4	28.5
	iTRAQ 3	SSFDAFQQILK	99	1571.95	1571.87	289.197	frac 5	29	28.4167	-0.0833333
	iTRAQ 8	SSFDAFQQILK	99	1571.81	1571.87	289.197	frac 4.5	28.5
	iTRAQ 9	SSFDAFQQILK	99	1571.79	1571.87	289.197	frac 5	27.75
43	Unlabelled	SSDFLMYGIK	99	1159.55	1159.57		frac 4	27
	iTRAQ 2	SSDFLMYGIK	99	1448.83	1448.77	289.2	frac 5	28	27.3333	0.333333
	iTRAQ 8	SSDFLMYGIK	99	1448.73	1448.77	289.2	frac 5	27
	iTRAQ 9	SSDFLMYGIK	99	1448.71	1448.77	289.2	frac 5	27
44	Unlabelled	SSMDAFQQILK	99	1282.65	1282.67		frac 4	28.5
	iTRAQ 7	SSMDAFQQILK	99	1571.75	1571.83	289.168	frac 5	28.5	28.25	-0.25
	iTRAQ 8	SSMDAFQQILK	99	1571.81	1571.83	289.168	frac 4,5	28.5
	iTRAQ 9	SSMDAFQQILK	99	1571.79	1571.83	289.168	frac 5	27.75
45	Unlabelled	FTQANSEVSALLGR	99	1491.75	1491.77		frac 5	25.5
	iTRAQ 4	FTQANSEVSALLGR	99	1636.97	1636.88	145.11	frac 6	28	27.0833	1.58333
	iTRAQ 6	FTQANSEVSALLGR	99	1636.87	1636.88	145.11	frac 6	27
	iTRAQ 8	FTQANSEVSALLGR	99	1636.75	1636.88	145.11	frac 6	26.25
46	Unlabelled	STLVWEVR	99	988.585	988.56		frac 5	25.5
	iTRAQ 1	STLVWEVR	99	1133.7	1133.64	145.084	frac 6	26.5	25.6875	0.1875
	iTRAQ 2	STLVWEVR	99	1133.67	1133.64	145.084	frac 6	25.5
	iTRAQ 3	STLVWEVR	99	1133.69	1133.64	145.084	frac 6	25.5
	iTRAQ 4	STLVWEVR	99	1133.7	1133.64	145.084	frac 6	26
	iTRAQ 6	STLVWEVR	99	1133.57	1133.64	145.084	frac 6	25.5
	iTRAQ 7	STLVWEVR	99	1133.67	1133.64	145.084	frac 6	25.5
	iTRAQ 8	STLVWEVR	99	1133.6	1133.64	145.084	frac 6	25.5
	iTRAQ 9	STLVWEVR	99	1133.6	1133.64	145.084	frac 6	25.5
47	Unlabelled	IFLENVIR	99	1002.65	1002.62		frac 5	27.75
	iTRAQ 1	IFLENVIR	99	1147.77	1147.7	145.075	frac 6	30.5	29.5938	1.84375
	iTRAQ 2	IFLENVIR	99	1147.74	1147.7	145.075	frac 6	29.5
	iTRAQ 3	IFLENVIR	99	1147.75	1147.7	145.075	frac 6	30
	iTRAQ 4	IFLENVIR	99	1147.77	1147.7	145.075	frac 6	30
	iTRAQ 6	IFLENVIR	99	1147.65	1147.7	145.075	frac 6	29
	iTRAQ 7	IFLENVIR	99	1147.65	1147.7	145.075	frac 6	29.25
	iTRAQ 8	IFLENVIR	99	1147.64	1147.7	145.075	frac 6	29.25
	iTRAQ 9	IFLENVIR	99	1147.66	1147.7	145.075	frac 6,7	29.25
48	Unlabelled	FFCEFCGK	99	1093.53	1093.48		frac 5	24
	iTRAQ 1	FFCEFCGK	99	1382.72	1382.65	289.167	frac 6	27	26.2083	2.20833
	iTRAQ 3	FFCEFCGK	99	1382.71	1382.65	289.167	frac 6	26
	iTRAQ 4	FFCEFCGK	99	1382.71	1382.65	289.167	frac 6	26.5
	iTRAQ 6	FFCEFCGK	99	1382.55	1382.65	289.167	frac 6	26
	iTRAQ 8	FFCEFCGK	99	1382.6	1382.65	289.167	frac 6	25.5
	iTRAQ 9	FFCEFCGK	99	1382.6	1382.65	289.167	frac 6	26.25
49	Unlabelled	EVAGFAPYEKR	99	1265.66	1265.65		frac 5,6	21.75
	iTRAQ 1	EVAGFAPYEKR	99	1554.9	1554.85	289.201	frac 6	22	21.75	0
	iTRAQ 3	EVAGFAPYEKR	99	1554.91	1554.85	289.201	frac 6	21.5
	iTRAQ 4	EVAGFAPYEKR	99	1554.95	1554.85	289.201	frac 6	21.5
	iTRAQ 6	EVAGFAPYEKR	99	1554.74	1554.85	289.201	frac 6	22
	iTRAQ 8	EVAGFAPYEKR	99	1554.8	1554.85	289.201	frac 6	21.75
	iTRAQ 9	EVAGFAPYEKR	99	1554.81	1554.85	289.201	frac 6	21.75
50	Unlabelled	SFGPAVIFNNEK	99	1321.73	1321.7		frac 5	26.25
	iTRAQ 1	SFGPAVIFNNEK	99	1610.96	1610.88	289.177	frac 2,6	27	26.3571	0.107143
	iTRAQ 2	SFGPAVIFNNEK	99	1610.89	1610.88	289.177	frac 6	26
	iTRAQ 3	SFGPAVIFNNEK	99	1610.95	1610.88	289.177	frac 6	26.5
	iTRAQ 4	SFGPAVIFNNEK	99	1610.95	1610.88	289.177	frac 6	26.5
	iTRAQ 6	SFGPAVIFNNEK	99	1610.77	1610.88	289.177	frac 6	26
	iTRAQ 8	SFGPAVIFNNEK	99	1610.82	1610.88	289.177	frac 6	26.25
	iTRAQ 9	SFGPAVIFNNEK	99	1610.81	1610.88	289.177	frac 6	26.25
51	Unlabelled	VALINYGPEYGR	99	1350.8	1350.75		frac 5	24
	iTRAQ 1	VALINYGPEYGR	99	1495.87	1495.8	145.057	frac 6	25	24.1667	0.166667
	iTRAQ 2	VALINYGPEYGR	99	1495.82	1495.8	145.057	frac 6	24
	iTRAQ 3	VALINYGPEYGR	99	1495.86	1495.8	145.057	frac 6	24
	iTRAQ 6	VALINYGPEYGR	99	1495.69	1495.8	145.057	frac 6	24
	iTRAQ 8	VALINYGPEYGR	99	1495.76	1495.8	145.057	frac 6,7	24
	iTRAQ 9	VALINYGPEYGR	99	1495.75	1495.8	145.057	frac 6	24
52	Unlabelled	YIAPEQVPVK	99	1142.63	1142.63		frac 5	21
	iTRAQ 1	YIAPEQVPVK	99	1431.88	1431.85	289.214	frac 5,6	21.5	21.5	0.5
	iTRAQ 7	YIAPEQVPVK	99	1431.82	1431.85	289.214	frac 5,6	21.75
	iTRAQ 8	YIAPEQVPVK	99	1431.82	1431.85	289.214	frac 5,6	21.75
	iTRAQ 9	YIAPEQVPVK	99	1431.77	1431.85	289.214	frac 5	21
53	Unlabelled	VEPLVNMGQITR	99	1355.71	1355.72		frac 5	24
	iTRAQ 1	VEPLVNMGQITR	99	1500.9	1500.83	145.117	frac 6	26	25.4062	1.40625
	iTRAQ 2	VEPLVNMGQITR	99	1500.84	1500.83	145.117	frac 6	25
	iTRAQ 3	VEPLVNMGQITR	99	1500.89	1500.83	145.117	frac 6	25.5
	iTRAQ 4	VEPLVNMGQITR	99	1500.9	1500.83	145.117	frac 6	25.5
	iTRAQ 5	VEPLVNMGQITR	99	1500.89	1500.83	145.117	frac 6	25.5
	iTRAQ 6	VEPLVNMGQITR	99	1500.73	1500.83	145.117	frac 6, 7	25.5
	iTRAQ 8	VEPLVNMGQITR	99	1500.78	1500.83	145.117	frac 6	24.75
	iTRAQ 9	VEPLVNMGQITR	99	1500.77	1500.83	145.117	frac 6	25.5
54	Unlabelled	AYEPILLLGR	99	1143.67	1143.67		frac 5	30
	iTRAQ 6	AYEPILLLGR	99	1288.66	1288.77	145.1	frac 6	30	30.25	0.25
	iTRAQ 8	AYEPILLLGR	99	1288.71	1288.77	145.1	frac 6	30
	iTRAQ 9	AYEPILLLGR	99	1288.74	1288.77	145.1	frac 6	30.75
55	Unlabelled	LVGEYGLR	99	905.492	905.511		frac 5	22.5
	iTRAQ 6	LVGEYGLR	99	1050.54	1050.61	145.095	frac 6	23.5	23.3125	0.8125
	iTRAQ 7	LVGEYGLR	99	1050.6	1050.61	145.095	frac 6	23.25
	iTRAQ 8	LVGEYGLR	99	1050.58	1050.61	145.095	frac 6	23.25
	iTRAQ 9	LVGEYGLR	99	1050.57	1050.61	145.095	frac 6	23.25
56	Unlabelled	EALGGLPLYQR	99		1215.66		frac 5	24.75
	iTRAQ 1	EALGGLPLYQR	99	1360.83	1360.77	145.108	frac 6	26	25.15	0.4
	iTRAQ 2	EALGGLPLYQR	99	1360.78	1360.77	145.108	frac 6	25
	iTRAQ 3	EALGGLPLYQR	99	1360.83	1360.77	145.108	frac 6	25
	iTRAQ 6	EALGGLPLYQR	99	1360.68	1360.77	145.108	frac 6,7	25
	iTRAQ 9	EALGGLPLYQR	99	1360.72	1360.77	145.108	frac 5	24.75
57	Unlabelled	ADAFLLVGTQPR	99		1286.7		frac 5	26.25
	iTRAQ 3	ADAFLLVGTQPR	99	1431.88	1431.81	145.103	frac 6	26	26.8333	0.583333
	iTRAQ 4	ADAFLLVGTQPR	99	1431.86	1431.81	145.103	frac 7	27.5
	iTRAQ 6	ADAFLLVGTQPR	99	1431.72	1431.81	145.103	frac 6	27
58	Unlabelled	HGWEYVVK	99	1016.5	1016.51		frac 6	22.5
	iTRAQ 1	HGWEYVVK	99	1305.79	1305.72	289.206	frac 8	23.5	23.2188	0.71875
	iTRAQ 2	HGWEYVVK	99	1305.71	1305.72	289.206	frac 8	23
	iTRAQ 3	HGWEYVVK	99	1305.76	1305.72	289.206	frac 8	23.5
	iTRAQ 4	HGWEYVVK	99	1305.75	1305.72	289.206	frac 8	23.5
	iTRAQ 5	HGWEYVVK	99	1305.77	1305.72	289.206	frac 8	23
	iTRAQ 6	HGWEYVVK	99	1305.66	1305.72	289.206	frac 8	23
	iTRAQ 8	HGWEYVVK	99	1305.67	1305.72	289.206	frac 8	23
	iTRAQ 9	HGWEYVVK	99	1305.73	1305.72	289.206	frac 8	23.25
59	Unlabelled	FVIGGPHGDAGLTGR	99	1452.76	1452.75		frac 7	23.25
	iTRAQ 1	FVIGGPHGDAGLTGR	99	1597.94	1597.86	145.104	frac 8	24	23.5	0.25
	iTRAQ 2	FVIGGPHGDAGLTGR	98	1597.85	1597.86	145.104	frac 8	23.5
	iTRAQ 3	FVIGGPHGDAGLTGR	99	1597.91	1597.86	145.104	frac 8	23.5
	iTRAQ 4	FVIGGPHGDAGLTGR	98	1597.91	1597.86	145.104	frac 9	23.5
	iTRAQ 6	FVIGGPHGDAGLTGR	99	1597.77	1597.86	145.104	frac 8	23.5
	iTRAQ 8	FVIGGPHGDAGLTGR	99	1597.8	1597.86	145.104	frac 8	23.25
	iTRAQ 9	FVIGGPHGDAGLTGR	99	1597.83	1597.86	145.104	frac 8	23.25
60	Unlabelled	THAVVEPFVIATNR	99	1552.88	1552.86		frac 7	25.5
	iTRAQ 2	THAVVEPFVIATNR	99	1697.94	1697.95	145.088	frac 8	25.5	25.6	0.1
	iTRAQ 3	THAVVEPFVIATNR	99	1698.01	1697.95	145.088	frac 8	26
	iTRAQ 5	THAVVEPFVIATNR	99	1698.02	1697.95	145.088	frac 8	25.5
	iTRAQ 8	THAVVEPFVIATNR	99	1697.89	1697.95	145.088	frac 8, 9	25.5
	iTRAQ 9	THAVVEPFVIATNR	99	1697.9	1697.95	145.088	frac 8, 9	25.5
61	Unlabelled	SVHEPMQTGLK	99	1225.63	1225.62		frac 7	21
	iTRAQ 1	SVHEPMQTGLK	99	1514.9	1514.82	289.205	frac 8	20	19.9167	-1.08333
	iTRAQ 6	SVHEPMQTGLK	99	1514.9	1514.82	289.205	frac 8	19.5
	iTRAQ 8	SVHEPMQTGLK	99	1514.78	1514.82	289.205	frac 8	20.25
62	Unlabelled	SVVYALSPFQQK	99	1362.72	1365.74		frac 7	25.5
	iTRAQ 2	SVVYALSPFQQK	99	1654.98	1654.94	289.2	frac 10	27	26.4583	0.958333
	iTRAQ 3	SVVYALSPFQQK	99	1654.98	1654.94	289.2	frac 10	27
	iTRAQ 6	SVVYALSPFQQK	99	1654.81	1654.94	289.2	frac 10	26
	iTRAQ 7	SVVYALSPFQQK	99	1654.92	1654.94	289.2	frac 10	26.25
	iTRAQ 8	SVVYALSPFQQK	99	1654.85	1654.94	289.2	frac 10	26.25
	iTRAQ 9	SVVYALSPFQQK	99	1654.84	1654.94	289.2	frac 10	26.25
63	Unlabelled	YGGGANFVHDGYNK	99	1497.62	1497.61	289.266	frac 7	20.25
	iTRAQ 1	YGGGANFVHDGYNK	99	1786.97	1786.88	289.266	frac 8	21	21	0.75
	iTRAQ 8	YGGGANFVHDGYNK	99	1786.83	1786.88	289.266	frac 8	21
	iTRAQ 9	YGGGANFVHDGYNK	99	1786.83	1786.88	289.266	frac 8	21
64	Unlabelled	LVNVFTIGK	99	989.486	989.598		frac 7	26
	iTRAQ 3	LVNVFTIGK	99	1278.84	1278.8	289.204	frac 10	29	28.35	2.35
	iTRAQ 5	LVNVFTIGK	99	1278.86	1278.8	289.204	frac 10	28
	iTRAQ 7	LVNVFTIGK	99	1278.81	1278.8	289.204	frac 10	28.5
	iTRAQ 8	LVNVFTIGK	99	1278.76	1278.8	289.204	frac 10	27.75
	iTRAQ 9	LVNVFTIGK	99	1278.84	1278.8	289.204	frac 9	28.5
65	Unlabelled	TALTYIDGNGNWHR	99	1616.74	1616.76		frac 8	23.25
	iTRAQ 1	TALTYIDGNGNWHR	99	1761.97	1761.88	145.122	frac 9	24.5	24.1667	0.916667
	iTRAQ 2	TALTYIDGNGNWHR	99	1761.9	1761.88	145.122	frac 9	24.5
	iTRAQ 3	TALTYIDGNGNWHR	99	1761.92	1761.88	145.122	frac 9	24.5
	iTRAQ 4	TALTYIDGNGNWHR	99	1761.94	1761.88	145.122	frac 9	24
	iTRAQ 6	TALTYIDGNGNWHR	99	1761.87	1761.88	145.122	frac 9	23.5
	iTRAQ 8	TALTYIDGNGNWHR	99	1761.81	1761.88	145.122	frac 9	24
66	Unlabelled	AHLQDYIQTHYTAPR	99	1812.89	1812.89		frac 8	22.5
	iTRAQ 3	AHLQDYIQTHYTAPR	99	1958.05	1958	145.111	frac 9	23.5	23	0.5
	iTRAQ 4	AHLQDYIQTHYTAPR	99	1958.08	1958	145.111	frac 9	23
	iTRAQ 5	AHLQDYIQTHYTAPR	99	1958.09	1958	145.111	frac 9	22.5
	iTRAQ 8	AHLQDYIQTHYTAPR	99	1958.06	1958	145.111	frac 9	23
67	Unlabelled	NYTNAFQALYR	99	1359.66	1359.66		frac 10	27.75
	iTRAQ 1	NYTNAFQALYR	99	1504.85	1504.77	145.11	frac 12	27.5	27.1875	-0.5625
	iTRAQ 2	NYTNAFQALYR	99	1504.82	1504.77	145.11	frac 12	27.5
	iTRAQ 3	NYTNAFQALYR	99	1504.83	1504.77	145.11	frac 12	27.5
	iTRAQ 4	NYTNAFQALYR	99	1504.83	1504.77	145.11	frac 12	27.5
	iTRAQ 6	NYTNAFQALYR	99	1504.67	1504.77	145.11	frac 12	26.5
	iTRAQ 7	NYTNAFQALYR	99	1504.74	1504.77	145.11	frac 12	27
	iTRAQ 8	NYTNAFQALYR	99	1504.7	1504.77	145.11	frac 12	27
	iTRAQ 9	NYTNAFQALYR	99	1504.69	1504.77	145.11	frac 12	27
68	Unlabelled	TLHPNWSPAAIK	99	1333.66	1333.72		frac 10	22.5
	iTRAQ 1	TLHPNWSPAAIK	99	1623.02	1622.93	289.209	frac 11	24	23.5278	1.02778
	iTRAQ 2	TLHPNWSPAAIK	99	1622.94	1622.93	289.209	frac 11	23.5
	iTRAQ 3	TLHPNWSPAAIK	99	1622.96	1622.93	289.209	frac 11	23.5
	iTRAQ 4	TLHPNWSPAAIK	99	1622.98	1622.93	289.209	frac 11	24
	iTRAQ 5	TLHPNWSPAAIK	99	1622.97	1622.93	289.209	frac 11	23
	iTRAQ 6	TLHPNWSPAAIK	99	1622.82	1622.93	289.209	frac 11	24
	iTRAQ 7	TLHPNWSPAAIK	99	1622.9	1622.93	289.209	frac 11	23.25
	iTRAQ 8	TLHPNWSPAAIK	99	1622.85	1622.93	289.209	frac 11	23.25
	iTRAQ 9	TLHPNWSPAAIK	99	1623.91	1622.93	289.209	frac 11	23.25
69	Unlabelled	FHQYQVVGR	99	1132.54	1132.56		frac 11	21
	iTRAQ 3	FHQYQVVGR	99	1277.73	1277.69	145.128	frac 12	20.5	20.8	-0.2
	iTRAQ 4	FHQYQVVGR	99	1277.77	1277.69	145.128	frac 12	21
	iTRAQ 5	FHQYQVVGR	99	1277.72	1277.69	145.128	frac 12	20.5
	iTRAQ 8	FHQYQVVGR	99	1277.66	1277.69	145.128	frac 12	21
	iTRAQ 9	FHQYQVVGR	99	1277.64	1277.69	145.128	frac 12	21
70	Unlabelled	FQSLGVAFYR	99	1186.62	1186.64		frac 11	27
	iTRAQ 6	FQSLGVAFYR	99	1331.64	1331.72	145.082	frac 12	27.5	26.75	-0.25
	iTRAQ 8	FQSLGVAFYR	99	1331.7	1331.72	145.082	frac 12	25
	iTRAQ 9	FQSLGVAFYR	99	1331.65	1331.72	145.082	frac 12	27.75
	Group B: Peptides focused in the same OGE fraction.
		Sequence	Score	Obs mass	Theo mass	Modification	OGF	Rt (min)	Rt	Diff
1	Unlabelled	MFDAGLYEHCR*	99	1397.57	1397.58		frac 4	23.25
	iTRAQ 1	MFDAGLYEHCR	99	1542.74	1542.69	145.117	frac 4	24.5	24.4167	1.16667
	iTRAQ 3	MFDAGLYEHCR	99	1542.77	1542.69	145.117	frac 4	24.5
	iTRAQ 4	MFDAGLYEHCR	99	1542.78	1542.69	145.117	frac 5	25
	iTRAQ 6	MFDAGLYEHCR	99	1542.59	1542.69	145.117	frac 5	24.5
	iTRAQ 8	MFDAGLYEHCR	99	1542.69	1542.69	145.117	frac 4	24
	iTRAQ 9	MFDAGLYEHCR	99	1542.63	1542.69	145.117	frac 4	24
2	Unlabelled	EAFPGDVFYLHSR*	99	1536.77	1536.75		frac 4	27.75
	iTRAQ 1	EAFPGDVFYLHSR	99	1681.93	1681.85	145.091	frac 4	28	28.0833	0.333333
	iTRAQ 3	EAFPGDVFYLHSR	99	1681.94	1681.85	145.091	frac 4	28.5
	iTRAQ 4	EAFPGDVFYLHSR	95	1681.96	1681.85	145.091	frac 5	29
	iTRAQ 6	EAFPGDVFYLHSR	99	1681.87	1681.85	145.091	frac 5	27.5
	iTRAQ 8	EAFPGDVFYLHSR	99	1681.82	1681.85	145.091	frac 4	27.75
	iTRAQ 9	EAFPGDVFYLHSR	99	1681.76	1681.85	145.091	frac 4	27.75
3	Unlabelled	TLHGLQPPESSGIFNEK*	99	1852.92	1852.93		frac 4	24
	iTRAQ 1	TLHGLQPPESSGIFNEK	99	2142.21	2142.14	289.218	frac 4	24	24.375	0.375
	iTRAQ 2	TLHGLQPPESSGIFNEK	99	2142.25	2142.14	289.218	frac 4	24.5
	iTRAQ 4	TLHGLQPPESSGIFNEK	99	2142.25	2142.14	289.218	frac 5	25
	iTRAQ 8	TLHGLQPPESSGIFNEK	99	2142.13	2142.14	289.218	frac 4	24
4	Unlabelled	ATFDCLMK*	99	984.534	984.488		frac 5	23.25
	iTRAQ 1	ATFDCLMK	99	1273.7	1273.65	289.165	frac 5	24	23.625	0.375
	iTRAQ 2	ATFDCLMK	99	1273.66	1273.65	289.165	frac 5	23.5
	iTRAQ 3	ATFDCLMK	99	1273.72	1273.65	289.165	frac 5	23.5
	iTRAQ 4	ATFDCLMK	99	1273.72	1273.65	289.165	frac 5,6	24
	iTRAQ 6	ATFDCLMK	99	1273.56	1273.65	289.165	frac 6	23.5
	iTRAQ 9	ATFDCLMK	99	1273.61	1273.65	289.165	frac 5	23.25
5	Unlabelled	GIPYLNTYDGR*	99	1267.72	1267.67		frac 5,6	24
	iTRAQ 1	GIPYLNTYDGR	99	1412.79	1412.73	145.057	frac 5,6	25	24.5625	0.5625
	iTRAQ 2	GIPYLNTYDGR	99	1412.74	1412.73	145.057	frac 5,6	24.5
	iTRAQ 3	GIPYLNTYDGR	99	1412.79	1412.73	145.057	frac 5,6	24.5
	iTRAQ 4	GIPYLNTYDGR	99	1412.8	1412.73	145.057	frac 5,6	24.5
	iTRAQ 6	GIPYLNTYDGR	99	1412.63	1412.73	145.057	frac 5,6	24.5
	iTRAQ 7	GIPYLNTYDGR	99	1412.7	1412.73	145.057	frac 5,6	24.75
	iTRAQ 8	GIPYLNTYDGR	99	1412.69	1412.73	145.057	frac 5,6,7	24.75
	iTRAQ 9	GIPYLNTYDGR	99	1412.69	1412.73	145.057	frac 5,6	24
6	Unlabelled	GFGFVTFANEK	99	1215.66	1215.62		frac 2,6	28.5
	iTRAQ 1	GFGFVTFANEK	99	1504.89	1504.8	289.18	frac 6	29	28	-0.5
	iTRAQ 2	GFGFVTFANEK	99	1504.85	1504.8	289.18	frac 6	28
	iTRAQ 3	GFGFVTFANEK	99	1504.87	1504.8	289.18	frac 6	28
	iTRAQ 4	GFGFVTFANEK	99	1504.88	1504.8	289.18	frac 6	28
	iTRAQ 6	GFGFVTFANEK	99	1504.71	1504.8	289.18	frac 6	27.5
	iTRAQ 8	GFGFVTFANEK	99	1504.74	1504.8	289.18	frac 6	27.75
	iTRAQ 9	GFGFVTFANEK	99	1504.74	1504.8	289.18	frac 6	27.75
7	Unlabelled	GKDFAELIASGR	99	1263.65	1262.67		frac 6	25.5
	iTRAQ 1	GKDFAELIASGR	99	1551.96	1551.87	289.206	frac 6	27	25.8333	0.333333
	iTRAQ 3	GKDFAELIASGR	99	1551.94	1551.87	289.206	frac 6	26
	iTRAQ 6	GKDFAELIASGR	99	1551.86	1551.87	289.206	frac 6	25.5
	iTRAQ 7	GKDFAELIASGR	99	1551.74	1551.87	289.206	frac 6	25.5
	iTRAQ 8	GKDFAELIASGR	99	1551.81	1551.87	289.206	frac 6	25.5
	iTRAQ 9	GKDFAELIASGR	99	1551.81	1551.87	289.206	frac 6	25.5
8	Unlabelled	AALNDFDRFK	99	1195.58	1195.6	289.213	frac 6	23.25
	iTRAQ 3	AALNDFDRFK	99	1484.87	1484.81	289.213	frac 6	24	24	0.75
	iTRAQ 6	AALNDFDRFK	99	1484.71	1484.81	289.213	frac 6	24
	iTRAQ 8	AALNDFDRFK	99	1484.77	1484.81	289.213	frac 6	24
	iTRAQ 9	AALNDFDRFK	99	1484.76	1484.81	289.213	frac 6	24
9	Unlabelled	EAQWAHAQR*	99	1095.52	1095.52		frac 8	21.75
	iTRAQ 1	EAQWAHAQR	99	1240.7	1240.63	145.109	frac 8	19	19.0714	-2.67857
	iTRAQ 3	EAQWAHAQR	99	1240.67	1240.63	145.109	frac 8	19
	iTRAQ 4	EAQWAHAQR	99	1240.7	1240.63	145.109	frac 9	19
	iTRAQ 5	EAQWAHAQR	95	1240.68	1240.63	145.109	frac 9	19
	iTRAQ 6	EAQWAHAQR	99	1240.56	1240.63	145.109	frac 8	18.5
	iTRAQ 7	EAQWAHAQR	99	1240.65	1240.63	145.109	frac 8	19.5
	iTRAQ 8	EAQWAHAQR	99	1240.59	1240.63	145.109	frac 8	19.5
10	Unlabelled	SRFFHSTGQR*	99	1221.48	1221.54		frac 8	21.75
	iTRAQ 1	SRFFHSTGQR	99	1366.73	1366.71	145.167	frac 8	21.5	21.4	-0.35
	iTRAQ 2	SRFFHSTGQR	99	1366.66	1366.71	145.167	frac 8	21.5
	iTRAQ 3	SRFFHSTGQR	99	1366.7	1366.71	145.167	frac 9	21.5
	iTRAQ 4	SRFFHSTGQR	99	1366.72	1366.71	145.167	frac 9	21.5
	iTRAQ 6	SRFFHSTGQR	99	1366.72	1366.71	145.167	frac 8	21
11	Unlabelled	AGDFFHSAQSR*	99	1221.56	1221.56		frac 8	21.75
	iTRAQ 1	AGDFFHSAQSR	99	1366.73	1366.66	145.106	frac 8	21.5	21.5	-0.25
	iTRAQ 2	AGDFFHSAQSR	99	1366.66	1366.66	145.106	frac 8	21.5
	iTRAQ 3	AGDFFHSAQSR	99	1366.7	1366.66	145.106	frac 9	21.5
	iTRAQ 4	AGDFFHSAQSR	99	1366.72	1366.66	145.106	frac 9	21.5
	iTRAQ 5	AGDFFHSAQSR	99	1366.72	1366.66	145.106	frac 9	21
	iTRAQ 6	AGDFFHSAQSR	99	1366.59	1366.66	145.106	frac 8	21.5
	iTRAQ 7	AGDFFHSAQSR	99	1366.64	1366.66	145.106	frac 8	21.75
	iTRAQ 8	AGDFFHSAQSR	99	1366.62	1366.66	145.106	frac 8	21.75
12	Unlabelled	ASALIQHDWSR*	99	1282.62	1282.63		frac 8	22.5
	iTRAQ 1	ASALIQHDWSR	99	1427.83	1427.75	145.12	frac 8	23.5	22.8333	0.333333
	iTRAQ 2	ASALIQHDWSR	99	1427.75	1427.75	145.12	frac 8	22.5
	iTRAQ 3	ASALIQHDWSR	99	1427.8	1427.75	145.12	frac 8	23
	iTRAQ 4	ASALIQHDWSR	99	1427.81	1427.75	145.12	frac 8,9	22.5
	iTRAQ 6	ASALIQHDWSR	99	1427.66	1427.75	145.12	frac 8	23
	iTRAQ 8	ASALIQHDWSR	99	1427.71	1427.75	145.12	frac 8	22.5
13	Unlabelled	AHGGFSVFAGVGER	99	1389.69	1389.69		frac 8	26.25
	iTRAQ 2	AHGGFSVFAGVGER	99	1534.81	1534.79	145.103	frac 8	26	25.9167	-0.333333
	iTRAQ 3	AHGGFSVFAGVGER	99	1534.85	1534.79	145.103	frac 8	26.5
	iTRAQ 5	AHGGFSVFAGVGER	99	1534.86	1534.79	145.103	frac 8	26
	iTRAQ 6	AHGGFSVFAGVGER	99	1534.83	1534.79	145.103	frac 8	26
	iTRAQ 8	AHGGFSVFAGVGER	99	1534.73	1534.79	145.103	frac 8	25.5
	iTRAQ 9	AHGGFSVFAGVGER	99	1534.73	1534.79	145.103	frac 8	25.5
14	Unlabelled	VGPFHNPSETYR	99	1402.63	1402.65		frac 8	21.75
	iTRAQ 1	VGPFHNPSETYR	97	1547.85	1547.77	145.125	frac 8	21.5	21.4286	-0.321429
	iTRAQ 2	VGPFHNPSETYR	99	1547.77	1547.77	145.125	frac 8	21
	iTRAQ 3	VGPFHNPSETYR	99	1547.82	1547.77	145.125	frac 8	21.5
	iTRAQ 5	VGPFHNPSETYR	99	1547.83	1547.77	145.125	frac 8	21
	iTRAQ 6	VGPFHNPSETYR	99	1547.69	1547.77	145.125	frac 8	21.5
	iTRAQ 8	VGPFHNPSETYR	99	1547.72	1547.77	145.125	frac 8	21.75
	iTRAQ 9	VGPFHNPSETYR	99	1547.73	1547.77	145.125	frac 8	21.75
15	Unlabelled	GVDKEHVMLLAAR	99	1437.76	1437.77		frac 8	23.25
	iTRAQ 1	GVDKEHVMLLAAR	99	1727.08	1726.99	289.221	frac 8	24	23.8333	0.583333
	iTRAQ 2	GVDKEHVMLLAAR	99	1726.97	1726.99	289.221	frac 8	23.5
	iTRAQ 3	GVDKEHVMLLAAR	99	1727.04	1726.99	289.221	frac 8	24
	iTRAQ 4	GVDKEHVMLLAAR	99	1727.05	1726.99	289.221	frac 8	24
	iTRAQ 6	GVDKEHVMLLAAR	99	1726.89	1726.99	289.221	frac 8	24
	iTRAQ 8	GVDKEHVMLLAAR	99	1726.93	1726.99	289.221	frac 8	23.5
16	Unlabelled	EVHFLPFNPVDKR	99	1596.86	1596.85		frac 8	27
	iTRAQ 3	EVHFLPFNPVDKR	99	1886.12	1886.05	289.202	frac 8	27.5	27.05	0.05
	iTRAQ 4	EVHFLPFNPVDKR	99	1886.13	1886.05	289.202	frac 8	27.5
	iTRAQ 5	EVHFLPFNPVDKR	99	1886.14	1886.05	289.202	frac 8	27
	iTRAQ 7	EVHFLPFNPVDKR	99	1886.12	1886.05	289.202	frac 8	27
	iTRAQ 8	EVHFLPFNPVDKR	99	1885.98	1886.05	289.202	frac 8	26.25
17	Unlabelled	EIHFLPFNPVDKR	99	1610.87	1610.87		frac 8	28.5
	iTRAQ 3	EIHFLPFNPVDKR	99	1900.14	1900.07	289.196	frac 8	28.5	28	-0.5
	iTRAQ 4	EIHFLPFNPVDKR	99	1900.15	1900.07	289.196	frac 8	28.5
	iTRAQ 5	EIHFLPFNPVDKR	99	1900.17	1900.07	289.196	frac 8	28
	iTRAQ 6	EIHFLPFNPVDKR	99	1900.06	1900.07	289.196	frac 8	27.5
	iTRAQ 8	EIHFLPFNPVDKR	99	1900	1900.07	289.196	frac 8	27.5
18	Unlabelled	ALYHDLNAYR	99	1234.63	1234.61		frac 8	22.5
	iTRAQ 6	ALYHDLNAYR	99	1379.64	1379.72	145.113	frac 8	23	23.1875	0.6875
	iTRAQ 7	ALYHDLNAYR	99	1379.71	1379.72	145.113	frac 8	23.25
	iTRAQ 8	ALYHDLNAYR	99	1379.67	1379.72	145.113	frac 8	23.25
	iTRAQ 9	ALYHDLNAYR	99	1379.7	1379.72	145.113	frac 8	23.25
19	Unlabelled	AGVKPHELVF	99	1095.58	1095.61		frac 8	25.5
	iTRAQ 1	AGVKPHELVF	99	1384.9	1384.82	289.21	frac 8	26	25.3438	-0.15625
	iTRAQ 2	AGVKPHELVF	99	1384.82	1384.82	289.21	frac 8	25.5
	iTRAQ 3	AGVKPHELVF	99	1384.87	1384.82	289.21	frac 8	25.5
	iTRAQ 4	AGVKPHELVF	99	1384.85	1384.82	289.21	frac 8	25.5
	iTRAQ 5	AGVKPHELVF	99	1384.87	1384.82	289.21	frac 8	25
	iTRAQ 6	AGVKPHELVF	99	1384.73	1384.82	289.21	frac 8	25.5
	iTRAQ 7	AGVKPHELVF	99	1384.7	1384.82	289.21	frac 8	25
	iTRAQ 9	AGVKPHELVF	99	1384.77	1384.82	289.21	frac 8	24.75
20	Unlabelled	LAWHSAGTFDSK*	99	1318.57	1318.61		frac 8	21.75
	iTRAQ 1	LAWHSAGTFDSK	99	1607.92	1607.84	289.228	frac 8	23.5	23.125	1.375
	iTRAQ 2	LAWHSAGTFDSK	99	1607.83	1607.84	289.228	frac 8	23
	iTRAQ 6	LAWHSAGTFDSK	99	1607.82	1607.84	289.228	frac 8	22.5
	iTRAQ 7	LAWHSAGTFDSK	99	1607.82	1607.84	289.228	frac 8	23.25
	iTRAQ 8	LAWHSAGTFDSK	99	1607.79	1607.84	289.228	frac 8	23.25
	iTRAQ 9	LAWHSAGTFDSK	99	1607.84	1607.84	289.228	frac 9	23.25
21	Unlabelled	YDTVHGQWK	99	1132.49	1132.52	289.22	frac 8	20.25
	iTRAQ 7	YDTVHGQWK	99	1421.72	1421.74	289.22	frac 8	21	21	0.75
	iTRAQ 8	YDTVHGQWK	99	1421.7	1421.74	289.22	frac 8	21
	iTRAQ 9	YDTVHGQWK	99	1421.7	1421.74	289.22	frac 8	21
22	Unlabelled	NGGANFVAPGYTK	99	1294.6	1294.54		frac 10	20.25
	iTRAQ 7	NGGANFVAPGYTK	99	1583.81	1583.84	289.306	frac 10	21	20.75	0.5
	iTRAQ 8	NGGANFVAPGYTK	99	1523.78	1583.84	289.306	frac 10	21
	iTRAQ 9	NGGANFVAPGYTK	99	1583.76	1583.84	289.306	frac 10	20.25
23	Unlabelled	AASFNIIPSSTGAAK	99	1433.71	1433.76		frac 10	22.5
	iTRAQ 1	AASFNIIPSSTGAAK	99	1723.05	1722.96	289.207	frac 10	24	23.5	1
	iTRAQ 2	AASFNIIPSSTGAAK	99	1722.98	1722.96	289.207	frac 10	23.5
	iTRAQ 3	AASFNIIPSSTGAAK	99	1723	1722.96	289.207	frac 10	23.5
	iTRAQ 4	AASFNIIPSSTGAAK	99	1723.01	1722.96	289.207	frac 10	24
	iTRAQ 5	AASFNIIPSSTGAAK	99	1723	1722.96	289.207	frac 10	23
	iTRAQ 6	AASFNIIPSSTGAAK	99	1722.95	1722.96	289.207	frac 10	23
24	Unlabelled	FVTAVVGFGK	99	1023.56	1023.57		frac 10	24.75
	iTRAQ 2	FVTAVVGFGK	99	1312.82	1312.79	289.212	frac 10	27.5	27	2.25
	iTRAQ 6	FVTAVVGFGK	99	1312.77	1312.79	289.212	frac 10	26.5
	iTRAQ 7	FVTAVVGFGK	99	1312.72	1312.79	289.212	frac 10	27
	iTRAQ 8	FVTAVVGFGK	99	1312.72	1312.79	289.212	frac 10	27
25	Unlabelled	AGQYNFLIR	99	1080.59	1080.58		frac 12	26.25
	iTRAQ 1	AGQYNFLIR	99	1225.75	1225.68	145.102	frac 12	26.5	26.1562	-0.09375
	iTRAQ 2	AGQYNFLIR	99	1225.73	1225.68	145.102	frac 12	26.5
	iTRAQ 3	AGQYNFLIR	99	1225.73	1225.68	145.102	frac 12	26.5
	iTRAQ 4	AGQYNFLIR	99	1225.74	1225.68	145.102	frac 12	26.5
	iTRAQ 6	AGQYNFLIR	99	1225.59	1225.68	145.102	frac 12	26
	iTRAQ 7	AGQYNFLIR	99	1225.67	1225.68	145.102	frac 12	26.25
	iTRAQ 8	AGQYNFLIR	99	1225.64	1225.68	145.102	frac 12	25.5
	iTRAQ 9	AGQYNFLIR	99	1225.64	1225.68	145.102	frac 12	25.5
26	Unlabelled	AYGGVLSGGAVR	99	1105.59	1105.59		frac 12	21.75
	iTRAQ 1	AYGGVLSGGAVR	99	1250.76	1250.7	145.104	frac 12	22	21.7812	0.03125
	iTRAQ 2	AYGGVLSGGAVR	99	1250.73	1250.7	145.104	frac 12	22
	iTRAQ 3	AYGGVLSGGAVR	99	1250.75	1250.7	145.104	frac 12	21.5
	iTRAQ 4	AYGGVLSGGAVR	99	1250.77	1250.7	145.104	frac 12	22
	iTRAQ 6	AYGGVLSGGAVR	99	1250.62	1250.7	145.104	frac 12	21.5
	iTRAQ 7	AYGGVLSGGAVR	99	1250.65	1250.7	145.104	frac 12	21.75
	iTRAQ 8	AYGGVLSGGAVR	99	1250.67	1250.7	145.104	frac 12	21.75
	iTRAQ 9	AYGGVLSGGAVR	99	1250.68	1250.7	145.104	frac 12	21.75
27	Unlabelled	GFQTSYYNR	99	1134.5	1134.5		frac 11,12	21.75
	iTRAQ 1	GFQTSYYNR	99	1279.69	1279.62	145.116	frac 12	20.5	20.4375	-1.3125
	iTRAQ 2	GFQTSYYNR	99	1279.66	1279.62	145.116	frac 12	20.5
	iTRAQ 3	GFQTSYYNR	99	1279.66	1279.62	145.116	frac 12	20
	iTRAQ 4	GFQTSYYNR	99	1279.7	1279.62	145.116	frac 12	20.5
	iTRAQ 6	GFQTSYYNR	99	1279.54	1279.62	145.116	frac 12	20.5
	iTRAQ 7	GFQTSYYNR	99	1279.61	1279.62	145.116	frac 12	21
	iTRAQ 8	GFQTSYYNR	99	1279.61	1279.62	145.116	frac 12	20.25
	iTRAQ 9	GFQTSYYNR	99	1279.58	1279.62	145.116	frac 12	20.25
28	Unlabelled	VLNTGSPISVPVGR	99	1394.74	1394.76		frac 12	23.25
	iTRAQ 1	VLNTGSPISVPVGR	99	1539.97	1539.9	145.133	frac 12	24	23.7	0.45
	iTRAQ 2	VLNTGSPISVPVGR	99	1539.94	1539.9	145.133	frac 12	24
	iTRAQ 3	VLNTGSPISVPVGR	99	1539.95	1539.9	145.133	frac 12	23.5
	iTRAQ 4	VLNTGSPISVPVGR	99	1539.95	1539.9	145.133	frac 12	23.5
	iTRAQ 6	VLNTGSPISVPVGR	99	1539.81	1539.9	145.133	frac 12	23.5
29	Unlabelled	SSSVFIPHGPGAVR	99	1409.72	1409.73		frac 12	23.25
	iTRAQ 1	SSSVFIPHGPGAVR	99	1554.92	1554.85	145.118	frac 12	23	22.6	-0.65
	iTRAQ 4	SSSVFIPHGPGAVR	99	1554.92	1554.85	145.118	frac 12	22.5
	iTRAQ 5	SSSVFIPHGPGAVR	99	1554.93	1554.85	145.118	frac 12	22.5
	iTRAQ 6	SSSVFIPHGPGAVR	99	1554.74	1554.85	145.118	frac 12	22.5
	iTRAQ 7	SSSVFIPHGPGAVR	99	1554.83	1554.85	145.118	frac 12	22.5
30	Unlabelled	LVSAHSSQQIYTR	99	1488.72	1488.75		frac 12	21
	iTRAQ 1	LVSAHSSQQIYTR	99	1633.9	1633.88	145.132	frac 12	20	20.05	-0.95
	iTRAQ 3	LVSAHSSQQIYTR	99	1633.94	1633.88	145.132	frac 12	20
	iTRAQ 4	LVSAHSSQQIYTR	99	1633.92	1633.88	145.132	frac 12	20
	iTRAQ 6	LVSAHSSQQIYTR	99	1633.77	1633.88	145.132	frac 12	20
	iTRAQ 7	LVSAHSSQQIYTR	99	1633.86	1633.88	145.132	frac 12	20.25
31	Unlabelled	GGGHTSQIYAIR	99	1258.57	1258.65		frac 12	19.5
	iTRAQ 2	GGGHTSQIYAIR	99	1403.78	1403.75	145.106	frac 12	20.5	20.8	1.3
	iTRAQ 6	GGGHTSQIYAIR	99	1403.66	1403.75	145.106	frac 12	20.5
	iTRAQ 7	GGGHTSQIYAIR	99	1403.73	1403.75	145.106	frac 12	21
	iTRAQ 8	GGGHTSQIYAIR	99	1403.72	1403.75	145.106	frac 12	21
	iTRAQ 9	GGGHTSQIYAIR	99	1403.7	1403.75	145.106	frac 12	21
32	Unlabelled	HGSLGFLPR	99	988.502	982.528		frac 12	24
	iTRAQ 5	HGSLGFLPR	99	1127.65	1127.64	145.116	frac 12	24	24.4167	0.416667
	iTRAQ 6	HGSLGFLPR	99	1127.56	1127.64	145.116	frac 12	24.5
	iTRAQ 7	HGSLGFLPR	99	1127.62	1127.64	145.116	frac 12	24.75
33	Unlabelled	GGQLIYGGPLGR	99	1186.6	1186.63		frac 12	23.25
	iTRAQ 1	GGQLIYGGPLGR	99	1331.82	1331.76	145.122	frac 12	24.5	24.5938	1.34375
	iTRAQ 2	GGQLIYGGPLGR	99	1331.79	1331.76	145.122	frac 12	24.5
	iTRAQ 3	GGQLIYGGPLGR	99	1331.8	1331.76	145.122	frac 12	24
	iTRAQ 4	GGQLIYGGPLGR	99	1331.81	1331.76	145.122	frac 12	24.5
	iTRAQ 5	GGQLIYGGPLGR	99	1331.61	1331.76	145.122	frac 12	23.5
	iTRAQ 6	GGQLIYGGPLGR	99	1331.68	1331.76	145.122	frac 12	24
	iTRAQ 7	GGQLIYGGPLGR	99	1331.65	1331.76	145.122	frac 12	27.75
	iTRAQ 8	GGQLIYGGPLGR	99	1331.8	1331.76	145.122	frac 12	24
34	Unlabelled	AGGAYTLNTASAVTVR	99	1550.75	1550.79		frac 12	21
	iTRAQ 7	AGGAYTLNTASAVTVR	99	1695.9	1695.91	145.122	frac 12	21.75	21.75	0.75
	iTRAQ 8	AGGAYTLNTASAVTVR	99	1695.87	1695.91	145.122	frac 12	21.75
	iTRAQ 9	AGGAYTLNTASAVTVR	99	1695.86	1695.91	145.122	frac 12	21.75
	Group C: Peptides shifted to more acidic OGE fraction
1		Sequence	Score	Obs mass	Theo mass	Modification	OGF	Rt (min)	Rt	Diff
	Unlabelled	SKFDNLYGCR	99	1258.55	1258.56		frac 11	21.75
	iTRAQ 1	SKFDNLYGCR	99	1547.86	1547.79	289.223	frac 10	21.5	21.625	-0.125
	iTRAQ 2	SKFDNLYGCR	99	1547.81	1547.79	289.223	frac 10	21.5
	iTRAQ 3	SKFDNLYGCR	99	1547.82	1547.79	289.223	frac 10	21.5
	iTRAQ 6	SKFDNLYGCR	99	1547.7	1547.79	289.223	frac 10	22
2	Unlabelled	QFNGLVDVYKK	99	1292.7	1292.69	Gln->pyro-Glu@N-term	frac 11	26.25
	iTRAQ 1	QFNGLVDVYKK	99	1743.11	1743.02	450.328	frac 9	24	23.5	-2.75
	iTRAQ 3	QFNGLVDVYKK	99	1743.05	1743.02	450.328	frac 10	23.5
	iTRAQ 4	QFNGLVDVYKK	99	1743.07	1743.02	450.328	frac 10	24
	iTRAQ 5	QFNGLVDVYKK	99	1742.77	1743.02	450.328	frac 10	23.5
	iTRAQ 6	QFNGLVDVYKK	99	1742.96	1743.02	450.328	frac 9	23
	iTRAQ 8	QFNGLVDVYKK	99	1742.94	1743.02	450.328	frac 10	23.25
	iTRAQ 9	QFNGLVDVYKK	99	1742.94	1743.02	450.328	frac 9	23.25
3	Unlabelled	KGPLIVYGTEGAK	99	1331.7	1331.73	None	frac 11	21.75
	iTRAQ 1	KGPLIVYGTEGAK	99	1765.14	1765.06	433.333	frac 9	22.5	21.8571	0.107143
	iTRAQ 2	KGPLIVYGTEGAK	99	1765.05	1765.06	433.333	frac 9	22
	iTRAQ 3	KGPLIVYGTEGAK	99	1765.11	1765.06	433.333	frac 9	22
	iTRAQ 5	KGPLIVYGTEGAK	99	1765.14	1765.06	433.333	frac 9	21.5
	iTRAQ 6	KGPLIVYGTEGAK	99	1765.01	1765.06	433.333	frac 9	21.5
	iTRAQ 8	KGPLIVYGTEGAK	99	1765	1765.06	433.333	frac 9	21.75
	iTRAQ 9	KGPLIVYGTEGAK	99	1764.99	1765.06	433.333	frac 9	21.75
4	Unlabelled	YLQPQESGWKPK	99	1459.77	1459.8		frac 11	20.25
	iTRAQ 1	YLQPQESGWKPK	99	1893.15	1893.06	433.263	frac 9	22	21.8125	1.5625
	iTRAQ 4	YLQPQESGWKPK	99	1893.15	1893.06	433.263	frac 10	22
	iTRAQ 6	YLQPQESGWKPK	99	1893.03	1893.06	433.263	frac 9	21.5
	iTRAQ 8	YLQPQESGWKPK	99	1892.99	1893.06	433.263	frac 9	21.75
5	Unlabelled	GVQQVLQNYK	95	1175.6	1175.61		frac 12	23.25
	iTRAQ 1	GVQQVLQNYK	99	1464.9	1464.84	289.228	frac 10	23	22.6875	-0.5625
	iTRAQ 2	GVQQVLQNYK	99	1464.85	1464.84	289.228	frac 10	22.5
	iTRAQ 3	GVQQVLQNYK	99	1464.87	1464.84	289.228	frac 10	22.5
	iTRAQ 4	GVQQVLQNYK	99	1464.88	1464.84	289.228	frac 10,11	23
	iTRAQ 6	GVQQVLQNYK	99	1464.75	1464.84	289.228	frac 11	23
	iTRAQ 7	GVQQVLQNYK	99	1464.84	1464.84	289.228	frac 10	22.5
	iTRAQ 8	GVQQVLQNYK	99	1464.78	1464.84	289.228	frac 10	22.5
	iTRAQ 9	GVQQVLQNYK	99	1464.82	1464.84	289.228	frac 10	22.5
6	Unlabelled	KQFVIDVLHPGR		1407.82	1407.81		frac 12	25.5
	iTRAQ 2	KQFVIDVLHPGR	99	1697.07	1697.01	289.199	frac 10	26.5	26.1667	0.666667
	iTRAQ 3	KQFVIDVLHPGR	99	1697.06	1697.01	289.199	frac 9,10	26.5
	iTRAQ 4	KQFVIDVLHPGR	99	1697.07	1697.01	289.199	frac 10	26.5
	iTRAQ 6	KQFVIDVLHPGR	99	1696.95	1697.01	289.199	frac 10	26.5
	iTRAQ 7	KQFVIDVLHPGR	99	1697.05	1697.01	289.199	frac 10	25.5
	iTRAQ 8	KQFVIDVLHPGR	99	1696.95	1697.01	289.199	frac 10	25.5
7	Unlabelled	ASALIQHEWRPK	99	1434.75	1434.76		frac 12	22.5
	iTRAQ 1	ASALIQHEWRPK	99	1724.05	1723.98	289.224	frac 10	23	23	0.5
	iTRAQ 2	ASALIQHEWRPK	99	1724	1723.98	289.224	frac 10	23
	iTRAQ 3	ASALIQHEWRPK	99	1724.02	1723.98	289.224	frac 10	23
	iTRAQ 4	ASALIQHEWRPK	99	1724.05	1723.98	289.224	frac 10	23
	iTRAQ 6	ASALIQHEWRPK	99	1723.89	1723.98	289.224	frac 10	23.5
	iTRAQ 8	ASALIQHEWRPK	99	1723.91	1723.98	289.224	frac 10	22.5
8	Unlabelled	LSEPYKGIGDCFKR	99	1668.8	1668.82		frac 12	22.5
	iTRAQ 1	LSEPYKGIGDCFKR	99	2102.25	2102.14	433.326	frac 9	23	22.75	0.25
	iTRAQ 2	LSEPYKGIGDCFKR	99	2102.16	2102.14	433.326	frac 9	23
	iTRAQ 4	LSEPYKGIGDCFKR	99	2102.22	2102.14	433.326	frac 10	23
	iTRAQ 6	LSEPYKGIGDCFKR	99	2102.09	2102.14	433.326	frac 9	22.5
	iTRAQ 8	LSEPYKGIGDCFKR	99	2102.06	2102.14	433.326	frac 10	22.5
	iTRAQ 9	LSEPYKGIGDCFKR	99	2102.08	2102.14	433.326	frac 9	22.5
9	Unlabelled	GVLPQNQPFVVK	99	1324.7	1324.74		frac 12	23.25
	iTRAQ 2	GVLPQNQPFVVK	99	1613.98	1613.96	289.224	frac 11	23.5	22.9375	-0.3125
	iTRAQ 4	GVLPQNQPFVVK	99	1614.04	1613.96	289.224	frac 10	21
	iTRAQ 6	GVLPQNQPFVVK	99	1613.86	1613.96	289.224	frac 10, 11	24
	iTRAQ 9	GVLPQNQPFVVK	99	1613.88	1613.96	289.224	frac 10	23.25
10	Unlabelled	INWLTNPVHK	99	1220.62	1220.65		frac 12	24
	iTRAQ 6	INWLTNPVHK	99	1509.82	1509.88	289.223	frac 10	25	25.375	1.375
	iTRAQ 7	INWLTNPVHK	99	1509.8	1509.88	289.223	frac 10	25.5
	iTRAQ 8	INWLTNPVHK	99	1509.81	1509.88	289.223	frac 10	25.5
	iTRAQ 9	INWLTNPVHK	99	1509.79	1509.88	289.223	frac 10	25.5
11	Unlabelled	IAGFSTHLMK	99	1103.54	1103.57		frac 12	23.25
	iTRAQ 7	IAGFSTHLMK	99	1392.76	1392.79	289.219	frac 10	24.75	24.8333	1.58333
	iTRAQ 8	IAGFSTHLMK	99	1392.73	1392.79	289.219	frac 10	24.75
	iTRAQ 9	IAGFSTHLMK	99	1392.76	1392.79	289.219	frac 10	25
	Group D: Peptides showing poor focusing quality in OGE.
		Sequence	Score	Obs mass	Theo mass	Modification	OGF	Rt (min)	Rt	Diff
1	Unlabelled	EIAQDFKTDLR	99	1334.69	1334.7		frac 1	15.75
	iTRAQ 1	EIAQDFKTDLR	99	1623.94	1623.89	289.198	frac 1,3	24	23.3438	7.59375
	iTRAQ 2	EIAQDFKTDLR	99	1623.89	1623.89	289.198	frac 3	23
	iTRAQ 3	EIAQDFKTDLR	99	1623.96	1623.89	289.198	frac 3,4	23
	iTRAQ 4	EIAQDFKTDLR	99	1623.99	1623.89	289.198	frac 2,3,4	23.5
	iTRAQ 6	EIAQDFKTDLR	99	1623.77	1623.89	289.198	frac 1,2,3,4	23.5
	iTRAQ 7	EIAQDFKTDLR	99	1623.83	1623.89	289.198	frac 1	23.25
	iTRAQ 8	EIAQDFKTDLR	99	1623.9	1623.89	289.198	frac 2,3	23.25
	iTRAQ 9	EIAQDFKTDLR	99	1623.82	1623.89	289.198	frac 3,4	23.25
2	Unlabelled	VVDLLAPYQR	99	1172.72	1172.69		frac 4,5	26.25
	iTRAQ 1	VVDLLAPYQR	99	1317.83	1317.76	145.079	frac 1,5,6	28.5	27.7143	1.46429
	iTRAQ 2	VVDLLAPYQR	99	1317.78	1317.76	145.079	frac 5,6	27.5
	iTRAQ 3	VVDLLAPYQR	99	1317.84	1317.76	145.079	frac 2,5,6,7	28
	iTRAQ 4	VVDLLAPYQR	99	1317.86	1317.76	145.079	frac 3,4,5,6,7,8	28.5
	iTRAQ 6	VVDLLAPYQR	95	1317.68	1317.76	145.079	frac 1,2,3,5,6	27.5
	iTRAQ 8	VVDLLAPYQR	99	1317.72	1317.76	145.079	frac 4,5,6	27
	iTRAQ 9	VVDLLAPYQR	99	1317.69	1317.76	145.079	frac 3,4,5,6,7,8	27
3	Unlabelled	AFLDATGGLWR	99	1205.69	1205.65		frac 5	29.25
	iTRAQ 1	AFLDATGGLWR	99	1350.81	1350.73	145.075	frac 6	30.5	29.9583	0.708333
	iTRAQ 3	AFLDATGGLWR	99	1350.79	1350.73	145.075	frac 5,6	30
	iTRAQ 4	AFLDATGGLWR	99	1650.79	1350.73	145.075	frac 4,6,7	30.5
	iTRAQ 5	AFLDATGGLWR	99	1350.8	1350.73	145.075	frac 7	30.5
	iTRAQ 6	AFLDATGGLWR	99	1350.68	1350.73	145.075	frac 5,6	29
	iTRAQ 8	AFLDATGGLWR	99	1350.66	1350.73	145.075	frac 4,5,6	29.25
4	Unlabelled	QTVAVGVIK	99	913.552	913.556		frac 11	19.5
	iTRAQ 1	QTVAVGVIK	99	1202.82	1202.77	289.215	frac 1,2,10,11	21	20.9688	1.46875
	iTRAQ 2	QTVAVGVIK	99	1202.78	1202.77	289.215	frac 1,2,11	20.5
	iTRAQ 3	QTVAVGVIK	99	1202.79	1202.77	289.215	frac 1,2,11	20.5
	iTRAQ 4	QTVAVGVIK	99	1202.81	1202.77	289.215	frac 10,11	21
	iTRAQ 6	QTVAVGVIK	99	1202.69	1202.77	289.215	frac 1,2,3,10,11	21
	iTRAQ 7	QTVAVGVIK	99	1202.75	1202.77	289.215	frac 1,2,1	21.75
	iTRAQ 8	QTVAVGVIK	99	1202.74	1202.77	289.215	frac 1,2,10,11	21
	iTRAQ 9	QTVAVGVIK	99	1202.71	1202.77	289.215	frac 11,12	21
5	Unlabelled	FGMMAAQFK	99	1029.49	1029.49		frac 11	25.5
	iTRAQ 2	FGMMAAQFK	99	1318.72	1318.69	289.203	frac 12	26.5	26.5	1
	iTRAQ 3	FGMMAAQFK	99	1318.73	1318.69	289.203	frac 3,11	26.5
	iTRAQ 4	FGMMAAQFK	99	1318.73	1318.69	289.203	frac 2,10,11	27
	iTRAQ 6	FGMMAAQFK	99	1318.63	1318.69	289.203	frac 2,3,10,12	26.5
	iTRAQ 7	FGMMAAQFK	99	1318.63	1318.69	289.203	frac 12	26.25
	iTRAQ 8	FGMMAAQFK	99	1318.62	1318.69	289.203	frac 2,12	26.25
6	Unlabelled	IGLFGGAGVGK	97.4	974.56	974.558		frac 12	26.25
	iTRAQ 1	IGLFGGAGVGK	99	1263.85	1263.77	289.209	frac 1,10,12	26.5	25.9	-0.35
	iTRAQ 2	IGLFGGAGVGK	99	1263.79	1263.77	289.209	frac 12	26
	iTRAQ 3	IGLFGGAGVGK	99	1263.8	1263.77	289.209	frac 2,10,12	26
	iTRAQ 4	IGLFGGAGVGK	99	1263.81	1263.77	289.209	frac 2,3,10,12	26
	iTRAQ 6	IGLFGGAGVGK	99	1263.69	1263.77	289.209	frac 2,3,10,12	25
7	Unlabelled	AGLQFPVGR	99	943.506	943.515		frac 12	24
	iTRAQ 1	AGLQFPVGR	99	1088.7	1088.63	145.118	frac 1,2,11,12	24	23.7188	-0.28125
	iTRAQ 2	AGLQFPVGR	99	1088.67	1088.63	145.118	frac 2,12	24
	iTRAQ 3	AGLQFPVGR	99	1088.67	1088.63	145.118	frac 1,2,3,12	23.5
	iTRAQ 4	AGLQFPVGR	99	1088.68	1088.63	145.118	frac 1,2,3,12	23.5
	iTRAQ 6	AGLQFPVGR	99	1088.57	1088.63	145.118	frac 1,2,3,4,10,12	23.5
	iTRAQ 7	AGLQFPVGR	99	1088.62	1088.63	145.118	frac 12	24
	iTRAQ 8	AGLQFPVGR	99	1088.59	1088.63	145.118	frac 1,2,12	23.25
	iTRAQ 9	AGLQFPVGR	99	1088.58	1088.63	145.118	frac 2,12	24
