# Supplementary material for: Optimization of iTRAQ labelling coupled to OFFGEL fractionation as a proteomic workflow to the analysis of microsomal proteins of Medicago truncatula roots
Source: Proteome Sci. 2012 Jun 6;10:37. doi: 10.1186/1477-5956-10-37 (PMC3442994; doi:10.1186/1477-5956-10-37)
Supplement: Additional file 2 — Impact of iTRAQ labelling on peptide retention time in LC separation. This table presents the 17 peptides that showed an increase in retention time after the labelling. These peptides were focused in OGE fraction 1 when non-labelled (NL) and shifted to more basic fractions after iTRAQ labelling (L) and. The table shows their retention time (Rt) in minutes in LC separation before and after the labelling. [file 1477-5956-10-37-S2.xls]

## Sheet: Sheet1
Table 2, additional files
	Peptides	OGF NL	OGF L	Rt NL	Rt L
1	ECADLWPR	1	3,4	17.25	23.625
2	AYLEDFYR	1	3,4	18.75	26.4063
3	EQMGYTFDALK	1	3,4	18.75	24.95
4	TMADEGVVALWR	1	3,4	23.25	24.29
5	ECSGVEPQLWAR	1	3,4	17.25	24.125
6	NQIDEIVLVGGSTR	1	3,4	18.75	25.6429
7	LAEMPADSGYPAYLAAR	1	3,4	18.75	26.125
8	ELEFYMK	1	3	18.75	25.8333
9	IPSAVGYQPTLSTDLGGLQER	1	3,4	18.25	26.5833
10	AQIWDTAGQER	1	3,4	19	21.3
11	AGGECLTFDQLALR	1	3,4	18.75	27.3
12	VDFAYSFFEK	1	3	23	30
13	IFDKPEDFIAER	1	3,4	20	26.1667
14	GLFTSDQILFTDTR	1	3,4	24	30
15	TTPSYVAFTDSER	1	3,4	19	22.333
16	LDTGNFSWGSEAVTR	1	3,4	22	25.4167
17	EIAQDFKTDLR	1	2,3,4	15.75	23.3438
				19.4853	25.4965
